# Supplementary material for: Organelle proteomic profiling reveals lysosomal heterogeneity in association with longevity
Source: eLife. 2024 Jan 19;13:e85214. doi: 10.7554/eLife.85214 (PMC10876212; doi:10.7554/eLife.85214)
Supplement: Figure 1—source data 1. [file elife-85214-fig1-data1.zip]

Archive with 24 entries (23 files):
- 85214Figures1SourceData1/
- __MACOSX/._85214Figures1SourceData1
- 85214Figures1SourceData1/.DS_Store
- __MACOSX/85214Figures1SourceData1/._.DS_Store
- 85214Figures1SourceData1/CYP-33_labelled.pdf
- __MACOSX/85214Figures1SourceData1/._CYP-33_labelled.pdf
- 85214Figures1SourceData1/LMP-1.tif
- __MACOSX/85214Figures1SourceData1/._LMP-1.tif
- 85214Figures1SourceData1/LMP-1_labelled.pdf
- __MACOSX/85214Figures1SourceData1/._LMP-1_labelled.pdf
- 85214Figures1SourceData1/HSP-60.tif
- __MACOSX/85214Figures1SourceData1/._HSP-60.tif
- 85214Figures1SourceData1/SQV-8_labelled.pdf
- __MACOSX/85214Figures1SourceData1/._SQV-8_labelled.pdf
- 85214Figures1SourceData1/CYP-33.tif
- __MACOSX/85214Figures1SourceData1/._CYP-33.tif
- 85214Figures1SourceData1/╬▓-actin_labelled.pdf
- __MACOSX/85214Figures1SourceData1/._╬▓-actin_labelled.pdf
- 85214Figures1SourceData1/╬▓-actin.tif
- __MACOSX/85214Figures1SourceData1/._╬▓-actin.tif
- 85214Figures1SourceData1/HSP-60_labelled.pdf
- __MACOSX/85214Figures1SourceData1/._HSP-60_labelled.pdf
- 85214Figures1SourceData1/SQV-8.tif
- __MACOSX/85214Figures1SourceData1/._SQV-8.tif
