# Supplementary material for: Organelle proteomic profiling reveals lysosomal heterogeneity in association with longevity
Source: eLife. 2024 Jan 19;13:e85214. doi: 10.7554/eLife.85214 (PMC10876212; doi:10.7554/eLife.85214)
Supplement: Source code 1. [file elife-85214-code1.zip]

Archive with 2 entries (2 files):
- Supplementary code_lysosome quantification.m
- __MACOSX/._Supplementary code_lysosome quantification.m
